# Supplementary material for: Reductive Elimination from Sterically Encumbered Ni–Polypyridine Complexes
Source: Organometallics. 2022 Sep 21;41(19):2662–7. doi: 10.1021/acs.organomet.2c00362 (PMC9554914; doi:10.1021/acs.organomet.2c00362)
Supplement: Supplementary file 1 — om2c00362_si_001.xyz [file om2c00362_si_001.xyz]

55
NiSi2C20N2H30
Si       2.310052000     -2.529108000     -0.777469000
C       -1.039208000      2.251949000     -1.389381000
H       -0.067287000      2.655681000     -1.626419000
N       -1.055926000      1.130645000     -0.680987000
Ni       0.495747000     -0.000031000     -0.000112000
C       -2.199103000      2.907742000     -1.819587000
H       -2.105528000      3.818876000     -2.393175000
N       -1.055618000     -1.131294000      0.680557000
Si       2.308626000      2.530007000      0.777711000
C       -3.431526000      2.388444000     -1.501007000
H       -4.344248000      2.877627000     -1.815613000
C       -3.493681000      1.200244000     -0.752822000
C       -2.271192000      0.607255000     -0.373630000
C       -4.719241000      0.573107000     -0.361955000
H       -5.652215000      1.036655000     -0.655378000
C       -4.719081000     -0.574312000      0.362266000
H       -5.651926000     -1.038005000      0.655877000
C       -3.493347000     -1.201280000      0.752859000
C       -2.271024000     -0.608078000      0.373463000
C       -3.430860000     -2.389535000      1.500928000
H       -4.343445000     -2.878878000      1.815686000
C       -2.198295000     -2.908700000      1.819175000
H       -2.104467000     -3.819889000      2.392636000
C       -1.038585000     -2.252686000      1.388803000
H       -0.066556000     -2.656297000      1.625596000
C        1.890468000     -1.254270000      0.529363000
H        2.823418000     -0.746821000      0.782418000
H        1.575816000     -1.745907000      1.457705000
C        0.794917000     -3.443218000     -1.459325000
H        1.099893000     -4.171094000     -2.215317000
H        0.088272000     -2.755434000     -1.927672000
H        0.257612000     -3.992214000     -0.682672000
C        3.460638000     -3.855067000     -0.055602000
H        3.736197000     -4.601013000     -0.805614000
H        2.988902000     -4.382929000      0.776874000
H        4.383343000     -3.409805000      0.323236000
C        3.203340000     -1.755317000     -2.251164000
H        3.482197000     -2.521852000     -2.978433000
H        4.119062000     -1.247006000     -1.941927000
H        2.576999000     -1.020923000     -2.759575000
C        1.890048000      1.254848000     -0.529133000
H        2.823374000      0.747859000     -0.781753000
H        1.575545000      1.746236000     -1.457657000
C        3.201257000      1.756663000      2.252042000
H        3.478910000      2.523314000      2.979652000
H        4.117647000      1.249130000      1.943492000
H        2.575081000      1.021696000      2.759820000
C        3.459393000      3.855989000      0.056184000
H        3.735045000      4.601749000      0.806344000
H        2.987741000      4.384084000     -0.776195000
H        4.382036000      3.410669000     -0.322732000
C        0.792976000      3.443960000      1.458616000
H        1.097515000      4.172400000      2.214242000
H        0.086488000      2.756192000      1.927230000
H        0.255626000      3.992287000      0.681525000
