# Supplementary material for: Reductive Elimination from Sterically Encumbered Ni–Polypyridine Complexes
Source: Organometallics. 2022 Sep 21;41(19):2662–7. doi: 10.1021/acs.organomet.2c00362 (PMC9554914; doi:10.1021/acs.organomet.2c00362)
Supplement: Supplementary file 2 — om2c00362_si_002.xyz [file om2c00362_si_002.xyz]

69
NiSi2C24N2H38O2
C       -0.784008000     -2.250227000     -1.434928000
N       -0.587963000     -1.040290000     -0.926488000
O       -4.419755000     -2.618149000     -0.985497000
Ni       1.099605000     -0.177118000     -0.169135000
Si       4.061323000      0.465590000     -1.083516000
C       -2.066944000     -2.830838000     -1.492746000
H       -2.161806000     -3.824112000     -1.903152000
O       -3.312660000      4.005898000      0.743998000
N       -0.165364000      1.548976000     -0.453110000
C       -3.162326000     -2.140297000     -1.023327000
C       -2.986854000     -0.803472000     -0.571173000
C       -1.675529000     -0.299909000     -0.582910000
C       -4.061742000      0.024100000     -0.141977000
H       -5.056534000     -0.393239000     -0.101056000
C       -3.836988000      1.321286000      0.197379000
H       -4.649912000      1.955375000      0.517576000
C       -2.531733000      1.883224000      0.101715000
C       -1.439968000      1.082257000     -0.278662000
C       -2.269322000      3.260258000      0.334064000
C       -1.002568000      3.734906000      0.089392000
H       -0.767208000      4.783067000      0.189118000
C        0.021466000      2.859925000     -0.330136000
C        0.377687000     -3.003097000     -2.015703000
H        0.496578000     -3.980838000     -1.546984000
H        1.298292000     -2.442111000     -1.896312000
H        0.198741000     -3.172322000     -3.080521000
C       -4.664006000     -3.950602000     -1.423910000
H       -5.726676000     -4.120160000     -1.278536000
H       -4.094248000     -4.668726000     -0.831243000
H       -4.417346000     -4.067803000     -2.481030000
C       -3.111822000      5.394092000      0.987532000
H       -4.069339000      5.776941000      1.327847000
H       -2.814676000      5.914334000      0.074720000
H       -2.358724000      5.551459000      1.762005000
C        1.347703000      3.464099000     -0.682608000
H        1.194753000      4.403266000     -1.215888000
H        1.926964000      2.791938000     -1.303658000
H        1.931365000      3.687415000      0.212357000
Si       1.097698000     -1.736788000      2.620810000
C        1.638760000     -1.767795000      0.829951000
H        1.178436000     -2.653269000      0.379555000
H        2.717324000     -1.936693000      0.799960000
C       -0.782899000     -1.571041000      2.794457000
H       -1.087144000     -1.690667000      3.837263000
H       -1.307508000     -2.332163000      2.211739000
H       -1.137672000     -0.594757000      2.459425000
C        1.568191000     -3.377208000      3.455774000
H        1.260376000     -3.398950000      4.504516000
H        2.648264000     -3.538054000      3.424419000
H        1.097695000     -4.226979000      2.955264000
C        1.884865000     -0.356879000      3.644464000
H        2.974382000     -0.429376000      3.645993000
H        1.624041000      0.628821000      3.257199000
C        2.806651000      0.636425000      0.294683000
H        2.653500000      1.685543000      0.556183000
H        3.260012000      0.179844000      1.177219000
C        3.369242000      0.787673000     -2.822453000
H        4.139918000      0.604160000     -3.575808000
H        3.029611000      1.816735000     -2.958168000
H        2.524118000      0.133048000     -3.044198000
C        5.495351000      1.688786000     -0.845062000
H        6.252301000      1.581939000     -1.626572000
H        5.987563000      1.531542000      0.117407000
H        5.144336000      2.723484000     -0.865429000
C        4.820844000     -1.266933000     -1.118046000
H        5.595993000     -1.333344000     -1.885587000
H        5.283048000     -1.517291000     -0.160668000
H        4.074460000     -2.033918000     -1.330101000
H        1.549805000     -0.413218000      4.683383000
